# Supplementary material for: Spodoptera frugiperda (Lepidoptera: Noctuidae) Life Table Comparisons and Gut Microbiome Analysis Reared on Corn Varieties
Source: Insects. 2023 Apr 4;14(4):358. doi: 10.3390/insects14040358 (PMC10146201; doi:10.3390/insects14040358)
Supplement: Supplementary file 1 [file insects-14-00358-s001.zip]

Archive with 1 entries (1 files):
- insects-2276380-supplementary.pdf
